# Supplementary material for: Early diagnosis of mild cognitive impairment and mild dementia through basic and instrumental activities of daily living: Development of a new evaluation tool
Source: PLoS Med. 2017 Mar 14;14(3):e1002250. doi: 10.1371/journal.pmed.1002250 (PMC5349421; doi:10.1371/journal.pmed.1002250)
Supplement: S1 Dataset — (XLSX) [file pmed.1002250.s001.xlsx]

## Sheet: BIA 21032016_def_anoniem_PLOS
IDnr	INFORMANT	INFORMANT LIVING WITH PERSON OR NOT	COMORBIDITIES	MEDICATION	DIAGNOSISGROUP	AGE	GENDER	MARIETAL STATE	LIVING SITUATION	AMOUNT OF CHILDREN	EDUCATION	EDUCATION IN YRS	MMSETOTAAL	MMSEORT	MMSEORR	MMSEREG	MMSEAAN	MMSEGEH	MMSETAAL	MMSEPRAXIS	KATZTOTAAL	KATZWASSEN	KATZKLEDEN	KATZVERPLAATEN	KATZTOILETBEZOEK	KATZCONTINENTIE	KATZETEN	LAWTONTOTAAL	LAWTONTELEFOON	LAWTONVERVOER	LAWTONBOODSCHAPPEN	LAWTONMAALTIJDEN	LAWTONHUISHOUDEN	LAWTONKLEINEKLUSJES	LAWTONWAS	LAWTONMEDICATIE	LAWTONGELD	BIAWASSENTP	BIAWASSENBEP	BIAWASSENCOG	BIAWASSENIP	BIAWASSENFYS	BIAWASSENSOC	BIAWASSENOMG	BIAKLEDENTP	BIAKLEDENBEP	BIAKLEDENCOG	BIAKLEDENIP	BIAKLEDENFYS
1.0	#NULL!	#NULL!	3	1	1	77	1	1	2	4	5	18	29	5	5	3	5	2	4	5	6	1	1	1	1	1	1	20	3	3	2	1	1	3	1	3	3	1	0	0	0	0	0	0	1	0	0	0	0
11.0	#NULL!	#NULL!	3	3	1	75	2	4	1	2	5	18	27	5	5	3	3	2	4	5	6	1	1	1	1	1	1	26	3	3	3	3	2	3	3	3	3	1	0	0	0	0	0	0	1	0	0	0	0
12.0	#NULL!	#NULL!	6	3	1	83	1	3	2	6	2	9	30	5	5	3	5	3	4	5	6	1	1	1	1	1	1	21	3	3	3	1	1	3	1	3	3	1	0	0	0	0	0	0	1	1	0	0	1
13.0	#NULL!	#NULL!	4	4	1	81	2	1	2	1	4	15	30	5	5	3	5	3	4	5	6	1	1	1	1	1	1	27	3	3	3	3	3	3	3	3	3	1	0	0	0	0	0	0	1	0	0	0	0
14.0	#NULL!	#NULL!	0	0	1	84	1	1	1	1	4	15	29	5	5	3	4	3	4	5	6	1	1	1	1	1	1	26	3	3	3	3	2	3	3	3	3	1	0	0	0	0	0	0	1	0	0	0	0
15.0	#NULL!	#NULL!	8	10	1	75	1	1	2	3	5	18	30	5	5	3	5	3	4	5	6	1	1	1	1	1	1	19	3	3	1	1	1	3	1	3	3	1	0	0	0	0	0	0	1	0	0	0	0
16.0	#NULL!	#NULL!	6	5	1	68	2	1	2	2	5	18	30	5	5	3	5	3	4	5	6	1	1	1	1	1	1	24	3	3	3	3	2	3	3	3	1	1	0	0	0	0	0	0	1	0	0	0	0
17.0	#NULL!	#NULL!	5	2	1	74	2	1	2	4	3	12	26	5	5	3	2	2	4	5	6	1	1	1	1	1	1	27	3	3	3	3	3	3	3	3	3	1	0	0	0	0	0	0	1	0	0	0	0
18.0	#NULL!	#NULL!	3	3	1	91	2	3	1	1	2	9	28	5	5	3	4	2	4	5	7	2	1	1	1	1	1	24	3	2	2	3	2	3	3	3	3	1	2	0	0	1	0	0	1	0	0	0	0
19.0	#NULL!	#NULL!	5	9	1	77	1	1	2	3	3	12	30	5	5	3	5	3	4	5	7	2	1	1	1	1	1	23	3	3	3	2	2	3	1	3	3	1	2	0	0	1	0	0	1	1	0	0	1
2.0	#NULL!	#NULL!	3	5	1	83	1	1	2	4	5	18	28	5	5	3	4	3	4	4	6	1	1	1	1	1	1	22	3	3	3	3	2	1	1	3	3	1	0	0	0	0	0	0	1	0	0	0	0
20.0	#NULL!	#NULL!	3	2	1	77	1	1	2	2	5	18	29	5	5	3	5	2	4	5	6	1	1	1	1	1	1	26	3	3	3	3	2	3	3	3	3	1	0	0	0	0	0	0	1	0	0	0	0
21.0	#NULL!	#NULL!	4	4	1	78	1	1	2	2	4	15	29	5	5	3	5	2	4	5	6	1	1	1	1	1	1	25	3	3	3	3	3	3	1	3	3	1	0	0	0	0	0	0	1	0	0	0	0
22.0	#NULL!	#NULL!	2	2	1	75	2	1	2	1	3	12	29	5	5	3	5	2	4	5	6	1	1	1	1	1	1	27	3	3	3	3	3	3	3	3	3	1	0	0	0	0	0	0	1	0	0	0	0
23.0	#NULL!	#NULL!	8	7	1	76	1	1	2	2	4	15	30	5	5	3	5	3	4	5	6	1	1	1	1	1	1	26	2	3	3	3	3	3	3	3	3	1	0	0	0	0	0	0	1	0	0	0	0
24.0	#NULL!	#NULL!	4	6	1	71	1	1	2	1	3	12	27	5	5	3	3	3	4	4	6	1	1	1	1	1	1	25	3	3	3	3	3	3	1	3	3	1	0	0	0	0	0	0	1	0	0	0	0
25.0	#NULL!	#NULL!	3	2	1	78	2	1	2	1	3	12	26	5	3	3	4	2	4	5	6	1	1	1	1	1	1	26	3	3	3	3	3	3	3	3	2	1	0	0	0	0	0	0	1	0	0	0	0
27.0	#NULL!	#NULL!	2	6	1	80	2	3	1	2	2	9	28	5	4	3	5	2	4	5	6	1	1	1	1	1	1	25	3	3	2	3	3	2	3	3	3	1	0	0	0	0	0	0	1	0	0	0	0
28.0	#NULL!	#NULL!	4	7	1	82	2	3	1	1	3	12	29	5	5	3	5	3	4	4	6	1	1	1	1	1	1	26	3	3	3	3	2	3	3	3	3	1	0	0	0	0	0	0	1	0	0	0	0
29.0	#NULL!	#NULL!	5	5	1	68	1	1	2	1	2	9	28	4	5	3	5	2	4	5	6	1	1	1	1	1	1	27	3	3	3	3	3	3	3	3	3	1	0	0	0	0	0	0	1	0	0	0	0
3.0	#NULL!	#NULL!	2	4	1	77	2	1	2	1	2	9	28	5	5	3	4	3	3	5	6	1	1	1	1	1	1	25	3	3	3	3	3	3	3	3	1	1	0	0	0	0	0	0	1	0	0	0	0
30.0	#NULL!	#NULL!	7	8	1	86	2	4	1	0	5	18	27	4	5	3	5	1	4	5	9	2	2	2	1	1	1	24	3	3	2	2	2	2	2	3	3	1	1	0	0	1	0	0	1	1	0	0	1
31.0	#NULL!	#NULL!	1	1	1	76	2	3	2	3	5	18	29	5	5	3	5	3	4	4	7	1	1	1	1	2	1	24	3	3	3	3	2	3	3	1	3	1	0	0	0	0	0	0	1	0	0	0	0
33.0	#NULL!	#NULL!	1	2	1	73	1	1	2	1	3	12	27	4	5	3	5	3	4	3	6	1	1	1	1	1	1	21	3	3	3	1	1	3	1	3	3	1	0	0	0	0	0	0	1	0	0	0	0
37	#NULL!	#NULL!	1	1	1	74	2	1	2	7	5	17	30	5	5	3	5	3	4	5	6	1	1	1	1	1	1	25	3	3	3	3	2	3	2	3	3	1	0	0	0	0	0	0	1	0	0	0	0
38	#NULL!	#NULL!	3	6	1	77	1	1	2	7	5	17	29	5	5	3	4	3	4	5	6	1	1	1	1	1	1	27	3	3	3	3	3	3	3	3	3	1	0	0	0	0	0	0	1	0	0	0	0
38.0	#NULL!	#NULL!	7	4	1	71	2	1	2	1	2	9	26	5	5	3	3	1	4	5	6	1	1	1	1	1	1	26	3	3	3	3	3	2	3	3	3	1	0	0	0	0	0	0	1	0	0	0	0
39	#NULL!	#NULL!	2	2	1	67	2	1	2	1	3	12	30	5	5	3	5	3	4	5	6	1	1	1	1	1	1	27	3	3	3	3	3	3	3	3	3	1	0	0	0	0	0	0	1	0	0	0	0
39.0	#NULL!	#NULL!	4	3	1	89	1	1	2	6	3	12	29	5	5	3	5	2	4	5	6	1	1	1	1	1	1	19	3	3	1	1	1	3	1	3	3	1	0	0	0	0	0	0	1	0	0	0	0
4.0	#NULL!	#NULL!	6	9	1	87	2	3	1	0	3	12	29	5	5	3	5	2	4	5	6	1	1	1	1	1	1	21	3	3	2	3	2	0	2	3	3	1	0	0	0	0	0	0	1	0	0	0	0
40	#NULL!	#NULL!	2	3	1	69	1	1	2	2	4	15	30	5	5	3	5	3	4	5	8	1	1	1	1	3	1	24	3	3	3	3	1	3	2	3	3	1	0	0	0	0	0	0	1	0	0	0	0
40.0	#NULL!	#NULL!	3	7	1	78	2	1	2	6	3	12	27	4	5	3	5	1	4	5	6	1	1	1	1	1	1	26	3	3	3	3	2	3	3	3	3	1	0	0	0	0	0	0	1	0	0	0	0
41	#NULL!	#NULL!	5	5	1	67	2	1	2	2	4	15	28	5	5	3	4	3	4	4	6	1	1	1	1	1	1	27	3	3	3	3	3	3	3	3	3	1	0	0	0	0	0	0	1	0	0	0	0
42	#NULL!	#NULL!	3	3	1	77	1	1	2	2	5	17	29	4	5	3	5	3	4	5	6	1	1	1	1	1	1	27	3	3	3	3	3	3	3	3	3	1	0	0	0	0	0	0	1	0	0	0	0
42.0	#NULL!	#NULL!	1	1	1	77	2	1	2	1	3	12	26	5	4	3	3	3	3	5	6	1	1	1	1	1	1	27	3	3	3	3	3	3	3	3	3	1	0	0	0	0	0	0	1	0	0	0	0
43	#NULL!	#NULL!	4	5	1	79	1	4	1	3	4	15	28	4	5	3	5	2	4	5	6	1	1	1	1	1	1	25	3	3	3	3	3	3	2	2	3	1	0	0	0	0	0	0	1	0	0	0	0
43.0	#NULL!	#NULL!	4	5	1	87	2	3	1	0	3	12	26	5	4	3	3	2	4	5	7	1	1	2	1	1	1	21	3	2	2	2	2	3	2	3	3	1	0	0	0	0	0	0	1	0	0	0	0
44	#NULL!	#NULL!	3	3	1	69	1	1	2	2	4	15	30	5	5	3	5	3	4	5	6	1	1	1	1	1	1	27	3	3	3	3	3	3	3	3	3	1	0	0	0	0	0	0	1	0	0	0	0
44.0	#NULL!	#NULL!	6	6	1	91	1	1	2	1	2	9	27	5	5	3	5	3	3	3	7	1	1	2	1	1	1	19	3	2	2	2	2	3	1	2	2	1	1	0	0	1	0	0	1	1	0	0	1
45	#NULL!	#NULL!	2	3	1	78	2	1	2	4	2	9	28	5	5	3	3	3	4	5	6	1	1	1	1	1	1	26	3	3	3	3	3	3	3	3	2	1	0	0	0	0	0	0	1	0	0	0	0
45.0	#NULL!	#NULL!	1	5	1	74	2	5	2	1	2	9	29	5	5	3	4	3	4	5	6	1	1	1	1	1	1	27	3	3	3	3	3	3	3	3	3	1	0	0	0	0	0	0	1	0	0	0	0
46	#NULL!	#NULL!	1	3	1	80	1	1	2	4	4	15	27	5	5	3	5	1	4	4	6	1	1	1	1	1	1	21	2	3	2	2	2	2	2	3	2	1	0	0	0	0	0	0	1	0	0	0	0
46.0	#NULL!	#NULL!	7	10	1	80	2	3	1	2	2	9	29	5	5	3	5	2	4	5	6	1	1	1	1	1	1	24	3	3	2	3	2	2	3	3	3	1	1	0	0	1	0	0	1	0	0	0	0
47	#NULL!	#NULL!	3	5	1	87	1	1	2	0	3	12	29	5	5	3	4	3	4	5	6	1	1	1	1	1	1	21	3	3	2	1	2	2	2	3	3	1	0	0	0	0	0	0	1	0	0	0	0
47.0	#NULL!	#NULL!	6	4	1	76	2	1	2	2	4	15	30	5	5	3	5	3	4	5	8	1	2	2	1	1	1	23	3	2	2	3	2	2	3	3	3	1	0	0	0	0	0	0	1	1	0	0	1
48	#NULL!	#NULL!	3	4	1	75	2	2	2	0	2	9	30	5	5	3	5	3	4	5	6	1	1	1	1	1	1	27	3	3	3	3	3	3	3	3	3	1	0	0	0	0	0	0	1	0	0	0	0
49	#NULL!	#NULL!	1	2	1	67	2	1	2	1	4	15	30	5	5	3	5	3	4	5	6	1	1	1	1	1	1	27	3	3	3	3	3	3	3	3	3	1	0	0	0	0	0	0	1	0	0	0	0
49.0	#NULL!	#NULL!	9	9	1	80	2	3	1	1	2	9	29	5	5	3	5	3	3	5	6	1	1	1	1	1	1	24	3	2	2	3	2	3	3	3	3	1	0	0	0	0	0	0	1	0	0	0	0
50	#NULL!	#NULL!	1	1	1	67	2	1	2	2	4	15	30	5	5	3	5	3	4	5	6	1	1	1	1	1	1	27	3	3	3	3	3	3	3	3	3	1	0	0	0	0	0	0	1	0	0	0	0
51	#NULL!	#NULL!	1	1	1	72	1	1	2	2	5	17	30	5	5	3	5	3	4	5	6	1	1	1	1	1	1	27	3	3	3	3	3	3	3	3	3	1	0	0	0	0	0	0	1	0	0	0	0
52	#NULL!	#NULL!	5	9	1	66	1	1	2	2	2	9	30	5	5	3	5	3	4	5	6	1	1	1	1	1	1	25	3	3	3	2	3	3	2	3	3	1	0	0	0	0	0	0	1	0	0	0	0
54	#NULL!	#NULL!	5	8	1	71	1	1	2	8	5	17	29	5	5	3	5	2	4	5	6	1	1	1	1	1	1	26	3	3	3	3	3	3	2	3	3	1	0	0	0	0	0	0	1	0	0	0	0
55	#NULL!	#NULL!	3	4	1	66	2	1	2	2	4	15	29	5	5	3	5	2	4	5	6	1	1	1	1	1	1	27	3	3	3	3	3	3	3	3	3	1	0	0	0	0	0	0	1	0	0	0	0
56	#NULL!	#NULL!	3	2	1	79	2	1	2	0	4	15	30	5	5	3	5	3	4	5	6	1	1	1	1	1	1	26	3	3	3	3	2	3	3	3	3	1	0	0	0	0	0	0	1	0	0	0	0
57	#NULL!	#NULL!	4	2	1	69	2	1	2	1	5	17	28	3	5	3	5	3	4	5	6	1	1	1	1	1	1	26	3	3	3	3	2	3	3	3	3	1	0	0	0	0	0	0	1	0	0	0	0
58	#NULL!	#NULL!	2	2	1	65	2	3	1	3	4	15	30	5	5	3	5	3	4	5	6	1	1	1	1	1	1	25	3	3	3	3	2	2	3	3	3	1	0	0	0	0	0	0	1	0	0	0	0
6.0	#NULL!	#NULL!	2	7	1	87	2	2	1	2	5	18	28	5	4	3	5	2	4	5	6	1	1	1	1	1	1	23	3	3	2	3	2	2	2	3	3	1	0	0	0	0	0	0	1	0	0	0	0
60	#NULL!	#NULL!	1	2	1	71	2	3	1	2	3	12	30	5	5	3	5	3	4	5	6	1	1	1	1	1	1	26	3	3	3	3	2	3	3	3	3	1	0	0	0	0	0	0	1	0	0	0	0
61	#NULL!	#NULL!	3	4	1	65	2	3	1	3	4	15	30	5	5	3	5	3	4	5	6	1	1	1	1	1	1	27	3	3	3	3	3	3	3	3	3	1	0	0	0	0	0	0	1	0	0	0	0
62	#NULL!	#NULL!	4	7	1	86	1	1	2	2	2	9	29	5	5	3	4	3	4	5	6	1	1	1	1	1	1	27	3	3	3	3	3	3	3	3	3	1	0	0	0	0	0	0	1	0	0	0	0
63.0	#NULL!	#NULL!	1	2	1	71	2	1	2	3	3	12	29	4	5	3	5	3	4	5	6	1	1	1	1	1	1	27	3	3	3	3	3	3	3	3	3	1	0	0	0	0	0	0	1	0	0	0	0
7.0	#NULL!	#NULL!	1	1	1	84	2	3	1	1	4	15	29	5	5	3	4	3	4	5	6	1	1	1	1	1	1	26	3	3	3	3	2	3	3	3	3	1	0	0	0	0	0	0	1	0	0	0	0
8.0	#NULL!	#NULL!	1	1	1	79	1	1	2	1	3	12	29	5	5	3	5	3	4	4	6	1	1	1	1	1	1	19	3	3	3	1	1	1	1	3	3	1	0	0	0	0	0	0	1	0	0	0	0
9.0	#NULL!	#NULL!	2	3	1	80	2	1	2	1	2	9	27	5	4	3	5	3	4	3	6	1	1	1	1	1	1	25	3	3	3	3	3	3	3	3	1	1	0	0	0	0	0	0	1	0	0	0	0
E132	#NULL!	#NULL!	6	7	1	85	1	1	2	3	3	12	28	5	5	3	5	2	4	4	10	2	2	2	1	1	2	15	2	2	1	1	2	1	1	2	2	1	1	0	0	1	0	0	1	2	0	0	1
E134	#NULL!	#NULL!	2	4	1	81	2	1	2	1	3	12	30	5	5	3	5	3	4	5	6	1	1	1	1	1	1	26	3	3	3	3	2	3	3	3	3	1	0	0	0	0	0	0	1	0	0	0	0
E135	#NULL!	#NULL!	3	1	1	77	1	3	1	4	3	12	27	5	5	3	5	1	4	4	6	1	1	1	1	1	1	18	3	3	2	1	1	2	1	2	3	1	0	0	0	0	0	0	1	0	0	0	0
E139	#NULL!	#NULL!	1	0	1	79	1	2	1	1	3	12	29	5	5	3	5	2	4	5	6	1	1	1	1	1	1	27	3	3	3	3	3	3	3	3	3	1	0	0	0	0	0	0	1	0	0	0	0
E143	#NULL!	#NULL!	5	7	1	82	1	4	1	0	5	18	28	4	5	3	5	2	4	5	6	1	1	1	1	1	1	18	3	2	3	1	1	1	1	3	3	1	0	0	0	0	0	0	1	0	0	0	0
E144	#NULL!	#NULL!	5	7	1	75	1	1	2	3	5	18	30	5	5	3	5	3	4	5	6	1	1	1	1	1	1	19	3	3	1	1	1	3	1	3	3	1	0	0	0	0	0	0	1	0	0	0	0
E156	#NULL!	#NULL!	4	5	1	87	2	3	1	3	3	12	26	4	4	3	3	3	4	5	6	1	1	1	1	1	1	22	3	2	2	2	2	3	2	3	3	1	0	0	0	0	0	0	1	0	0	0	0
E30	#NULL!	#NULL!	3	4	1	78	2	1	2	2	4	15	28	5	5	3	#NULL!	2	4	5	6	1	1	1	1	1	1	25	3	3	3	3	2	3	2	3	3	1	0	0	0	0	0	0	1	0	0	0	0
E45	#NULL!	#NULL!	2	3	1	73	1	1	2	2	5	17	30	5	5	3	5	3	4	5	6	1	1	1	1	1	1	27	3	3	3	3	3	3	3	3	3	1	0	0	0	0	0	0	1	0	0	0	0
E79	#NULL!	#NULL!	0	1	1	75	2	3	1	3	3	12	29	5	5	3	5	3	4	4	7	1	1	1	1	2	1	23	3	3	2	3	1	3	3	2	3	1	0	0	0	0	0	0	1	0	0	0	0
E83	#NULL!	#NULL!	5	6	1	73	2	3	1	1	1	6	27	5	5	3	4	2	4	4	6	1	1	1	1	1	1	27	3	3	3	3	3	3	3	3	3	1	0	0	0	0	0	0	1	0	0	0	0
E84	#NULL!	#NULL!	0	0	1	66	2	4	1	1	3	12	30	5	5	3	5	3	4	5	6	1	1	1	1	1	1	27	3	3	3	3	3	3	3	3	3	1	0	0	0	0	0	0	1	0	0	0	0
E85	#NULL!	#NULL!	4	3	1	66	2	3	1	0	3	12	30	5	5	3	5	3	4	5	6	1	1	1	1	1	1	26	3	3	3	3	2	3	3	3	3	1	0	0	0	0	0	0	1	0	0	0	0
E94	#NULL!	#NULL!	2	3	1	76	1	1	2	0	2	9	30	5	5	3	5	3	4	5	6	1	1	1	1	1	1	25	3	3	3	3	2	3	2	3	3	1	0	0	0	0	0	0	1	0	0	0	0
E95	#NULL!	#NULL!	4	4	1	82	1	1	2	2	4	15	29	4	5	3	5	3	4	5	6	1	1	1	1	1	1	23	3	3	2	3	2	3	1	3	3	1	0	0	0	0	0	0	1	0	0	0	0
112.0	2	2	5	6	2	74	2	1	2	3	3	12	23	4	4	3	3	1	4	4	6	1	1	1	1	1	1	21	3	2	2	3	2	2	3	2	2	1	0	0	0	0	0	0	1	0	0	0	0
34.0	2	2	4	4	2	86	2	3	1	2	3	12	24	4	3	3	5	3	3	3	8	2	1	2	1	1	1	17	2	2	2	2	2	1	2	2	2	1	2	0	0	1	0	0	1	0	0	0	0
35.0	2	2	5	9	2	83	2	3	1	1	3	12	25	3	5	3	4	3	4	3	6	1	1	1	1	1	1	23	3	3	2	3	2	2	3	3	2	1	0	0	0	0	0	0	1	0	0	0	0
36.0	1	1	9	6	2	85	1	1	2	2	4	15	27	5	5	3	3	2	4	5	6	1	1	1	1	1	1	20	2	3	3	1	1	3	1	3	3	1	0	0	0	0	0	0	1	0	0	0	0
37.0	2	2	3	2	2	77	2	3	1	2	4	15	27	5	4	3	5	1	4	4	6	1	1	1	1	1	1	22	3	3	3	2	2	1	3	3	2	1	1	1	1	0	0	0	1	1	1	1	0
50.0	1	1	5	3	2	79	1	1	2	1	4	15	28	5	5	3	5	1	4	5	6	1	1	1	1	1	1	25	3	3	3	3	3	3	2	2	3	1	0	0	0	0	0	0	1	0	0	0	0
52.0	2	1	5	4	2	78	2	3	1	3	4	15	27	4	5	3	5	2	4	4	6	1	1	1	1	1	1	25	3	3	3	2	2	3	3	3	3	1	0	0	0	0	0	0	1	0	0	0	0
53.0	1	1	3	3	2	85	2	1	2	2	3	12	30	5	5	3	5	3	4	5	6	1	1	1	1	1	1	25	3	3	3	3	2	3	3	3	2	1	0	0	0	0	0	0	1	0	0	0	0
54.0	2	2	5	9	2	82	2	3	1	7	3	12	24	5	5	3	3	1	3	4	8	2	1	1	1	2	1	19	3	2	2	2	2	1	3	2	2	1	2	0	0	1	0	0	1	1	0	0	1
55.0	1	1	2	2	2	86	1	1	2	2	5	18	29	5	5	3	5	2	4	5	6	1	1	1	1	1	1	16	3	2	2	1	1	1	1	3	2	1	0	0	0	0	0	0	1	1	0	0	1
56.0	2	2	8	11	2	91	2	3	1	1	3	12	26	4	5	3	5	1	4	4	9	2	1	2	1	2	1	15	3	2	1	1	1	1	1	3	2	1	2	0	0	1	0	0	1	1	0	0	1
57.0	1	1	3	4	2	84	1	1	2	1	2	9	27	4	5	3	5	1	4	5	6	1	1	1	1	1	1	21	3	3	3	2	2	1	1	3	3	1	0	0	0	0	0	0	1	0	0	0	0
58.0	1	1	2	3	2	82	1	1	2	2	3	12	27	3	5	3	5	2	4	5	6	1	1	1	1	1	1	23	3	3	3	2	2	3	1	3	3	1	0	0	0	0	0	0	1	0	0	0	0
59.0	1	1	1	1	2	79	2	1	2	1	3	12	24	4	5	3	3	1	4	4	6	1	1	1	1	1	1	20	3	2	2	2	2	2	3	2	2	1	0	0	0	0	0	0	1	0	0	0	0
60.0	2	2	2	7	2	77	2	1	2	5	2	9	26	5	5	3	3	2	4	4	6	1	1	1	1	1	1	24	3	3	2	3	2	2	3	3	3	1	0	0	0	0	0	0	1	0	0	0	0
61.0	2	1	8	10	2	85	2	3	2	3	3	12	24	5	5	3	2	1	3	5	10	3	1	1	1	2	2	11	2	2	1	1	1	1	1	1	1	1	2	0	0	1	0	0	1	0	0	0	0
62.0	2	1	8	4	2	77	2	3	2	2	3	12	29	5	5	3	4	3	4	5	9	2	2	1	1	2	1	23	3	3	2	2	2	3	3	3	2	1	2	1	1	1	0	0	1	2	1	1	0
64.0	2	2	7	10	2	89	2	3	1	9	2	9	26	5	5	3	4	0	4	5	7	2	1	1	1	1	1	21	2	2	2	2	2	1	3	2	2	1	2	0	0	1	0	0	1	1	0	0	1
65.0	1	1	3	4	2	71	2	1	2	3	2	9	29	5	5	3	5	3	4	4	6	1	1	1	1	1	1	27	3	3	3	3	3	3	3	3	3	1	0	0	0	0	0	0	1	0	0	0	0
67.0	1	1	12	9	2	81	2	1	2	3	2	9	24	5	5	3	4	1	3	3	7	2	1	1	1	1	1	20	3	2	2	2	2	2	3	2	2	1	2	0	0	1	0	0	1	0	0	0	0
69.0	1	1	7	7	2	80	1	1	2	1	2	9	26	4	5	3	3	2	4	5	6	1	1	1	1	1	1	18	2	2	2	1	2	2	1	3	3	1	0	0	0	0	0	0	1	0	0	0	0
70.0	3	1	7	6	2	82	1	4	1	0	3	12	26	5	5	3	4	2	3	4	9	3	2	1	1	1	1	14	3	2	1	1	1	1	1	2	2	1	2	0	1	1	0	0	1	1	0	0	1
72.0	2	2	8	8	2	84	2	4	1	3	3	12	27	5	5	3	3	2	4	5	13	3	1	3	2	3	1	20	3	2	2	2	2	2	2	3	2	1	3	0	0	1	0	0	1	1	0	0	1
73.0	2	1	11	10	2	80	1	3	1	2	3	12	27	5	5	3	3	2	4	5	8	1	1	2	1	2	1	20	3	3	3	2	1	1	1	3	3	1	0	0	0	0	0	0	1	0	0	0	0
74.0	3	2	9	5	2	76	2	4	1	0	3	12	26	5	3	3	4	3	4	4	6	1	1	1	1	1	1	21	3	3	2	1	2	2	2	3	3	1	0	0	0	0	0	0	1	0	0	0	0
75.0	3	2	11	8	2	84	2	4	1	0	2	9	27	5	5	3	2	3	4	5	10	3	2	2	1	1	1	19	3	3	2	2	2	2	2	1	2	1	3	0	0	1	0	0	1	3	0	0	1
76.0	3	2	9	10	2	76	2	4	1	0	2	9	25	5	3	3	5	0	4	5	6	1	1	1	1	1	1	18	3	3	2	1	2	1	2	2	2	1	0	0	0	0	0	0	1	0	0	0	0
77.0	2	2	2	2	2	77	2	1	2	3	5	18	27	5	5	3	5	0	4	5	6	1	1	1	1	1	1	25	3	3	3	3	2	3	3	3	2	1	0	0	0	0	0	0	1	0	0	0	0
78.0	2	2	4	4	2	76	2	3	1	2	3	12	25	2	5	3	4	2	4	5	6	1	1	1	1	1	1	27	3	3	3	3	3	3	3	3	3	1	0	0	0	0	0	0	1	0	0	0	0
80.0	3	1	9	10	2	83	1	4	1	0	2	9	25	5	5	3	3	2	3	4	7	1	1	2	1	1	1	20	3	1	3	1	2	3	1	3	3	1	0	0	0	0	0	0	1	0	0	0	0
81.0	2	2	6	9	2	87	2	4	1	2	3	12	28	5	4	3	4	3	4	5	6	1	1	1	1	1	1	27	3	3	3	3	3	3	3	3	3	1	0	0	0	0	0	0	1	0	0	0	0
82.0	2	2	4	5	2	80	2	3	1	3	3	12	22	4	5	3	0	1	4	5	6	1	1	1	1	1	1	26	3	3	3	3	2	3	3	3	3	1	0	0	0	0	0	0	1	0	0	0	0
E10	2	2	1	1	2	91	2	3	1	1	2	9	22	4	3	3	3	0	4	5	7	1	1	1	1	2	1	17	2	2	2	2	2	1	1	3	2	1	0	0	0	0	0	0	1	0	0	0	0
E102	1	1	2	5	2	83	1	1	2	2	3	12	26	4	4	3	5	2	4	4	8	1	2	2	1	1	1	20	3	3	2	1	2	2	1	3	3	1	0	0	0	0	0	0	1	2	0	0	1
E106	1	1	2	4	2	76	1	1	2	4	3	12	25	5	5	3	3	1	4	5	7	2	1	1	1	1	1	18	3	2	2	2	2	2	1	2	2	1	2	0	1	0	0	0	1	0	0	0	0
E107	1	1	5	6	2	73	2	1	2	2	5	18	28	5	5	3	5	1	4	5	9	2	2	2	1	1	1	22	3	2	2	3	2	2	3	3	2	1	1	0	0	1	0	0	1	2	0	0	1
E109	1	1	3	6	2	82	2	1	2	7	4	15	28	5	5	3	5	1	4	5	6	1	1	1	1	1	1	25	3	3	3	3	2	3	2	3	2	1	0	0	0	0	0	0	1	0	0	0	0
E11	1	1	3	1	2	80	2	1	2	1	5	17	29	5	5	3	5	2	4	5	6	1	1	1	1	1	1	27	1	1	1	1	1	1	1	1	1	1	0	0	0	0	0	0	1	0	0	0	0
E114	1	1	3	5	2	88	1	1	2	4	2	9	27	5	5	3	5	1	4	4	7	2	1	1	1	1	1	22	3	3	3	2	2	3	2	2	2	1	2	0	0	1	0	0	1	0	0	0	0
E116	2	2	5	8	2	84	1	1	2	2	3	12	27	4	5	3	5	1	4	5	7	2	1	1	1	1	1	16	3	2	2	2	2	1	1	2	1	1	1	1	1	0	0	0	1	0	0	0	0
E123	1	1	5	5	2	82	1	1	2	2	4	15	26	3	5	3	4	3	4	4	6	1	1	1	1	1	1	25	3	3	3	3	3	2	3	3	2	1	0	0	0	0	0	0	1	0	0	0	0
E124	2	2	9	10	2	81	2	3	1	2	2	9	23	5	5	3	1	2	3	4	11	3	1	2	1	3	1	15	3	2	2	1	1	1	3	1	2	1	3	0	0	1	0	0	1	1	0	0	1
E126	2	1	5	4	2	79	2	2	1	3	2	9	22	2	3	3	5	1	4	4	6	1	1	1	1	1	1	20	3	3	2	3	2	1	3	3	2	1	0	0	0	0	0	0	1	0	0	0	0
E128	2	2	3	5	2	74	2	3	1	3	1	6	22	5	4	3	0	2	4	4	8	1	1	2	1	2	1	19	3	3	2	2	2	2	1	2	2	1	0	0	0	0	0	0	1	0	0	0	0
E13	1	1	4	3	2	74	2	1	2	#NULL!	2	9	27	4	5	3	4	3	3	5	6	1	1	1	1	1	1	22	2	2	2	3	2	3	3	3	2	1	1	0	1	1	0	0	1	1	0	1	1
E133	2	2	4	4	2	79	2	3	1	1	2	9	24	5	5	3	2	1	4	4	7	1	1	2	1	1	1	19	3	2	2	2	2	1	2	2	2	1	0	0	0	0	0	0	1	0	0	0	0
E146	1	1	8	10	2	81	1	1	2	0	2	9	24	5	5	3	1	1	4	5	10	3	2	2	1	1	1	18	3	3	2	1	1	1	1	3	3	1	3	0	0	1	0	0	1	2	0	0	1
E147	1	1	6	10	2	78	1	1	2	0	2	9	27	4	5	3	5	1	4	5	7	2	1	1	1	1	1	14	2	3	1	1	1	1	1	2	2	1	2	0	0	1	0	0	1	0	0	0	0
E148	1	1	1	1	2	85	1	1	2	1	5	18	29	5	5	3	5	2	4	5	6	1	1	1	1	1	1	17	3	2	2	1	2	1	1	3	2	1	0	0	0	0	0	0	1	0	0	0	0
E150	1	1	4	8	2	81	1	1	2	3	3	12	25	5	4	3	5	2	4	2	7	1	1	1	1	2	1	16	3	2	2	1	1	1	1	2	2	1	0	0	0	0	0	0	1	0	0	0	0
E151	3	1	3	1	2	77	1	1	2	1	2	9	27	5	4	3	3	3	4	5	13	3	2	1	2	3	2	14	2	2	1	2	2	2	1	2	1	1	3	0	0	1	0	0	1	2	0	0	1
E155	2	2	2	3	2	75	1	3	1	2	2	9	23	5	3	3	1	1	4	5	6	1	1	1	1	1	1	24	3	2	3	2	3	3	3	3	2	1	1	0	0	1	0	0	1	1	0	0	1
E158	2	2	4	9	2	85	2	3	1	2	2	9	25	1	4	3	5	3	4	5	7	1	1	2	1	1	1	16	3	2	1	1	2	1	2	2	2	1	0	0	0	0	0	0	1	0	0	0	0
E18	1	1	8	12	2	79	1	1	2	4	3	12	29	5	5	3	5	2	4	5	11	2	1	2	1	4	1	13	2	1	1	1	1	3	1	2	1	1	3	1	0	1	0	0	1	2	1	0	0
E2	2	2	2	3	2	91	2	1	2	3	3	12	28	4	5	3	5	3	4	4	12	2	2	3	2	2	1	15	3	1	1	3	1	3	1	1	1	1	2	1	0	0	0	0	1	2	1	0	0
E21	2	2	7	6	2	89	1	3	1	1	2	9	26	5	5	3	5	1	3	4	9	2	2	2	1	1	1	21	3	1	2	2	2	3	2	3	3	1	1	1	0	0	0	0	1	1	1	0	0
E24	1	1	5	5	2	83	1	1	2	3	4	15	25	4	3	3	5	2	4	4	12	3	2	2	1	2	2	11	1	2	1	1	1	1	1	1	2	1	3	1	1	1	0	0	1	1	0	0	1
E31	2	2	4	4	2	90	1	3	1	1	2	9	28	4	4	3	5	3	4	5	7	1	1	2	1	1	1	24	3	3	2	2	3	2	3	3	3	1	2	0	0	1	0	0	1	2	0	0	1
E32	2	2	4	4	2	79	2	5	1	1	2	9	25	5	4	3	1	2	4	3	6	1	1	1	1	1	1	22	3	3	2	2	2	1	3	3	2	1	1	0	1	0	0	0	1	1	0	1	0
E34	2	2	3	7	2	80	2	3	1	3	2	9	26	5	4	3	5	1	4	4	8	1	1	2	1	2	1	20	3	2	2	2	2	1	3	2	3	1	0	0	0	0	0	0	1	0	0	0	0
E35	2	2	7	10	2	82	2	3	1	3	1	6	29	5	5	3	5	2	4	5	7	1	1	1	1	2	1	23	2	2	3	2	3	1	3	3	2	1	0	0	0	0	0	0	1	0	0	0	0
E36	1	1	8	10	2	77	1	1	2	2	2	9	28	5	5	3	5	1	4	5	9	3	2	1	1	1	1	10	2	1	1	1	1	1	1	1	1	1	3	0	0	1	0	0	1	2	0	0	1
E38	1	1	6	8	2	76	2	1	2	1	3	12	24	4	5	3	2	2	4	5	12	3	2	1	2	3	1	15	2	2	2	1	2	2	1	2	1	1	3	1	0	0	0	0	1	1	1	0	0
E4	1	1	5	9	2	75	1	1	2	2	5	17	28	5	4	3	5	2	4	5	8	1	1	1	2	2	1	19	3	2	2	1	2	2	1	3	3	1	1	0	1	1	0	0	1	0	0	0	0
E70	1	1	2	3	2	82	1	1	2	1	2	9	27	5	5	3	5	0	4	5	7	1	1	2	1	1	1	24	3	3	3	3	2	3	1	3	3	1	1	0	0	1	0	0	1	2	0	0	1
E73	2	2	3	3	2	88	1	1	2	1	3	12	24	3	4	3	5	0	4	5	6	1	1	1	1	1	1	20	3	2	2	2	2	2	2	3	2	1	0	0	0	0	0	0	1	0	0	0	0
E75	2	2	6	10	2	80	2	3	1	2	3	12	27	5	4	3	5	1	4	5	6	1	1	1	1	1	1	25	3	2	2	3	3	3	3	3	3	1	0	0	0	0	0	0	1	0	0	0	0
E76	2	2	4	5	2	82	1	2	2	2	5	17	29	5	5	3	5	2	4	5	6	1	1	1	1	1	1	21	3	3	3	2	3	3	2	3	2	1	1	1	0	0	0	0	1	1	1	0	0
E77	1	1	5	5	2	72	1	1	1	2	2	9	29	5	5	3	5	2	4	5	6	1	1	1	1	1	1	22	3	3	3	3	2	3	1	1	1	1	0	0	0	0	0	0	1	0	0	0	0
E88	1	1	3	5	2	71	2	1	2	0	2	9	26	5	4	3	3	2	4	5	6	1	1	1	1	1	1	24	3	2	2	3	3	3	3	3	2	1	0	0	0	0	0	0	1	0	0	0	0
E89	1	1	6	9	2	71	1	2	1	2	3	12	29	5	5	3	5	2	4	5	6	1	1	1	1	1	1	27	3	3	3	3	3	3	3	3	3	1	0	0	0	0	0	0	1	0	0	0	0
E98	2	2	5	6	2	82	2	3	1	3	2	9	25	5	5	3	2	2	3	5	7	1	1	1	1	2	1	24	3	3	2	3	2	2	3	3	3	1	0	0	0	0	0	0	1	0	0	0	0
E99	2	2	4	6	2	88	2	3	1	9	2	9	27	5	4	3	4	2	4	5	7	2	1	1	1	1	1	16	3	1	1	1	1	1	1	2	2	1	1	0	0	1	0	0	1	1	0	0	1
100.0	2	2	11	9	3	79	2	3	1	3	2	9	18	2	3	3	0	1	4	5	9	2	2	1	1	2	1	17	2	2	2	2	2	1	2	2	2	1	1	1	0	0	0	0	1	1	1	0	0
101.0	2	2	6	4	3	80	2	3	1	1	3	12	24	5	4	3	4	0	4	4	6	1	1	1	1	1	1	26	3	3	3	3	3	3	3	3	2	1	0	0	0	0	0	0	1	0	0	0	0
102.0	1	1	12	12	3	86	2	1	2	3	2	9	19	3	4	3	4	0	2	3	19	4	4	3	4	2	2	11	2	1	1	1	1	1	1	2	1	1	4	1	0	1	0	0	1	4	0	0	1
103.0	3	2	10	9	3	84	2	3	1	0	3	12	20	3	4	3	2	0	4	4	6	1	1	1	1	1	1	22	3	3	2	2	2	3	3	2	2	1	1	1	0	0	0	0	1	1	1	0	0
104.0	2	2	4	4	3	86	2	1	2	6	3	12	20	4	3	3	1	1	4	4	8	1	1	1	3	1	1	15	2	2	2	2	2	1	1	2	1	1	2	0	0	1	0	0	1	2	0	0	1
106.0	2	2	10	12	3	86	2	3	1	2	3	12	17	5	3	3	1	0	3	1	7	1	1	2	1	1	1	16	2	2	1	2	2	1	1	3	2	1	0	0	0	0	0	0	1	0	0	0	0
107.0	1	1	8	7	3	86	1	1	2	2	2	9	19	4	5	3	1	1	4	1	12	3	2	2	1	3	1	14	2	2	1	2	1	1	1	2	2	1	3	0	0	1	0	0	1	2	0	0	1
109.0	1	1	10	8	3	76	2	1	2	1	2	9	19	1	4	3	4	0	3	4	8	2	1	1	1	2	1	19	3	2	2	2	2	2	2	2	2	1	2	0	0	1	0	0	1	1	0	0	1
110.0	2	2	5	5	3	88	2	3	1	2	5	18	23	3	4	3	4	0	4	5	8	2	2	1	1	1	1	16	3	1	2	1	2	2	2	2	1	1	2	1	0	0	0	0	1	1	1	0	0
48.0	1	1	4	4	3	75	1	1	2	1	4	15	27	5	5	3	5	1	4	4	6	1	1	1	1	1	1	12	2	2	1	1	1	1	1	2	1	1	1	1	0	1	0	0	1	1	1	0	1
51.0	2	2	9	9	3	83	2	3	1	0	3	12	20	3	4	3	2	0	4	4	6	1	1	1	1	1	1	22	3	3	2	2	2	3	3	2	2	1	1	1	0	0	0	0	1	1	0	0	0
71.0	3	2	9	8	3	76	2	3	2	0	3	12	21	5	5	3	1	0	4	3	9	2	1	1	1	3	1	21	3	3	2	2	2	1	3	3	2	1	2	0	0	1	0	0	1	0	0	0	0
83.0	3	2	10	10	3	75	2	3	1	0	3	12	22	3	5	3	1	2	3	5	8	2	2	1	1	1	1	19	3	3	2	2	2	2	1	3	1	1	2	0	0	1	0	0	1	2	0	0	1
84.0	2	2	5	3	3	86	1	1	2	3	3	12	22	4	5	3	1	0	4	5	6	1	1	1	1	1	1	21	3	3	2	2	2	2	2	3	2	1	0	0	0	0	0	0	1	0	0	0	0
85.0	2	2	11	12	3	82	1	3	1	4	3	12	22	2	4	3	4	0	4	5	9	3	1	1	1	2	1	13	3	1	1	1	1	1	1	2	2	1	3	1	1	1	0	0	1	0	0	0	0
86.0	2	2	6	8	3	87	2	3	1	4	2	9	20	1	5	3	1	2	4	4	6	1	1	1	1	1	1	18	3	2	1	1	2	1	3	3	2	1	0	0	0	0	0	0	1	0	0	0	0
87.0	1	1	3	6	3	84	1	1	2	1	3	12	24	5	2	3	5	0	4	5	8	2	2	1	1	1	1	14	2	2	2	1	1	1	1	2	2	1	2	1	0	0	0	0	1	2	1	0	0
88.0	2	2	5	6	3	76	2	3	1	3	2	9	27	4	5	3	4	2	4	5	9	2	2	1	1	2	1	16	2	2	2	2	1	1	2	2	2	1	2	1	0	1	0	0	1	2	1	0	1
89.0	2	2	7	5	3	87	2	3	1	3	3	12	27	5	4	3	4	2	4	5	6	1	1	1	1	1	1	18	2	2	2	2	2	1	3	2	2	1	0	0	0	0	0	0	1	0	0	0	0
90.0	2	2	4	2	3	77	1	1	2	3	4	15	26	2	5	3	4	3	4	5	6	1	1	1	1	1	1	19	3	3	2	2	2	1	1	2	3	1	0	0	0	0	0	0	1	0	0	0	0
91.0	2	2	6	7	3	85	2	3	1	4	2	9	18	2	3	3	0	1	4	5	8	2	2	1	1	1	1	14	2	2	2	1	2	1	2	1	1	1	2	1	0	0	0	0	1	2	1	0	0
92.0	2	2	12	11	3	74	2	1	2	2	1	6	21	5	3	3	0	2	4	4	6	1	1	1	1	1	1	18	3	1	2	2	2	2	3	2	1	1	0	0	0	0	0	0	1	0	0	0	0
93.0	1	1	6	8	3	80	2	1	2	1	2	9	23	4	3	3	5	0	4	4	6	1	1	1	1	1	1	21	2	2	2	2	2	3	3	3	2	1	0	0	0	0	0	0	1	0	0	0	0
94.0	1	1	8	6	3	84	1	1	2	3	2	9	25	5	5	3	4	2	3	2	11	2	2	2	2	2	1	14	2	2	2	1	1	1	1	2	2	1	2	0	0	1	0	0	1	1	0	0	1
95.0	2	2	10	10	3	81	2	3	1	4	4	15	21	3	3	3	4	2	4	2	7	1	1	1	1	2	1	20	2	2	2	3	2	2	3	2	2	1	0	0	0	0	0	0	1	0	0	0	0
96.0	2	2	9	8	3	82	2	3	1	1	2	9	22	1	3	3	5	2	5	4	6	1	1	1	1	1	1	20	2	2	2	3	2	2	3	2	2	1	0	0	0	0	0	0	1	0	0	0	0
97.0	2	1	6	5	3	91	2	3	1	3	2	9	21	2	4	3	5	1	3	3	10	2	2	2	1	2	1	15	2	1	1	1	2	2	3	2	1	1	2	1	0	0	0	0	1	2	1	0	0
98.0	1	1	7	9	3	78	2	1	2	2	3	12	16	3	3	3	0	1	3	3	6	1	1	1	1	1	1	23	3	2	2	3	3	3	3	2	2	1	0	0	0	0	0	0	1	0	0	0	0
99.0	1	1	6	6	3	79	2	1	2	2	3	12	22	2	5	3	2	1	4	5	6	1	1	1	1	1	1	21	3	3	2	2	2	2	2	3	2	1	0	0	0	0	0	0	1	0	0	0	0
E1	1	1	1	1	3	86	1	1	2	3	2	9	23	4	5	3	1	2	4	4	9	2	2	1	1	1	1	16	1	3	2	2	1	2	1	2	2	1	1	0	1	0	0	0	1	0	0	0	0
E100	1	1	2	2	3	74	1	1	2	2	5	17	24	4	4	3	4	0	4	5	8	1	1	1	1	3	1	14	1	3	1	1	1	3	1	1	2	1	3	1	0	0	0	0	1	3	1	0	0
E101	2	2	1	2	3	87	2	3	1	2	2	9	27	5	5	3	4	1	4	5	8	2	1	2	1	1	1	18	2	2	2	1	2	1	3	3	2	1	1	0	0	1	0	0	1	0	0	0	0
E113	2	1	4	8	3	75	2	3	2	1	1	6	20	4	4	3	1	0	3	5	20	4	4	2	2	2	2	9	1	1	1	1	1	1	1	1	1	1	3	1	0	1	0	0	1	2	1	0	1
E117	4	1	5	8	3	74	2	2	2	0	2	9	26	3	5	3	4	3	4	5	6	1	1	1	1	1	1	21	3	2	2	3	2	2	1	3	3	1	0	0	0	0	0	0	1	0	0	0	0
E119	1	1	4	5	3	79	2	1	2	2	2	9	22	2	4	3	3	1	4	5	6	1	1	1	1	1	1	16	2	2	2	2	2	1	2	2	1	1	0	0	0	0	0	0	1	0	0	0	0
E122	2	1	7	7	3	93	1	3	1	3	2	9	19	3	3	3	2	0	4	4	9	2	1	2	1	2	1	17	3	2	2	1	2	1	2	3	1	1	2	1	0	1	0	0	1	0	0	0	0
E125	1	1	5	7	3	75	2	1	2	0	3	12	22	2	4	3	5	0	4	4	6	1	1	1	1	1	1	18	3	2	2	2	2	1	2	2	2	1	0	0	0	0	0	0	1	0	0	0	0
E127	1	1	8	10	3	87	1	1	2	1	3	12	19	0	4	3	4	0	4	4	12	3	3	2	1	1	2	13	3	2	1	1	1	1	1	2	1	1	3	1	0	1	0	0	1	2	0	0	1
E129	2	2	5	9	3	86	2	3	1	3	2	9	21	4	4	3	2	1	4	3	9	2	2	1	1	2	1	17	2	2	2	2	2	2	2	2	1	1	2	0	0	1	0	0	1	2	1	0	0
E131	2	2	5	4	3	87	2	3	1	3	2	9	18	1	4	3	2	1	4	3	7	1	1	1	1	2	1	19	3	2	2	1	2	3	2	2	2	1	0	0	0	0	0	0	1	0	0	0	0
E136	1	1	4	7	3	86	2	1	2	1	2	9	19	5	2	3	1	0	3	1	8	1	2	1	1	2	1	11	2	1	1	1	1	1	2	1	1	1	0	0	0	0	0	0	1	1	1	0	0
E138	1	1	4	9	3	86	1	1	2	3	5	18	26	5	3	3	5	1	4	5	8	1	1	2	1	2	1	18	3	2	2	2	1	2	1	3	2	1	0	0	0	0	0	0	1	0	0	0	0
E142	1	1	4	9	3	72	2	1	2	0	2	9	20	3	4	3	1	0	4	3	6	1	1	1	1	1	1	21	3	2	2	2	3	1	3	3	2	1	0	0	0	0	0	0	1	0	0	0	0
E145	2	2	1	1	3	76	2	3	1	3	3	12	21	5	3	3	1	0	4	5	9	2	2	1	1	2	1	18	2	2	2	2	2	2	2	2	2	1	2	1	1	0	0	0	1	2	1	1	0
E149	1	1	5	10	3	78	1	1	2	3	2	9	23	4	3	3	1	2	4	5	8	2	2	1	1	1	1	9	1	1	1	1	1	1	1	1	1	1	2	0	1	0	0	0	1	2	0	1	0
E15	1	1	5	7	3	79	1	1	2	2	4	15	19	1	3	3	5	0	4	3	9	2	3	1	1	1	1	11	1	2	1	1	1	1	1	2	1	1	3	1	0	0	0	0	1	3	1	0	0
E154	3	2	8	10	3	79	2	3	1	3	2	9	23	3	4	3	4	1	4	4	10	3	2	2	1	1	1	15	3	2	2	1	1	1	1	2	2	1	3	0	0	1	0	0	1	1	0	0	1
E159	2	2	5	7	3	86	2	3	1	2	2	9	18	4	5	3	0	0	4	3	8	2	1	2	1	1	1	19	3	1	2	2	2	2	3	2	2	1	2	0	0	1	0	0	1	1	0	0	1
E19	4	2	6	9	3	81	2	3	1	0	3	12	19	5	4	2	1	1	3	3	7	1	1	2	1	1	1	23	3	2	2	2	3	2	3	3	3	1	1	0	0	1	0	0	1	1	0	0	1
E20	1	1	4	5	3	79	2	1	2	2	2	9	25	3	5	3	3	2	4	5	12	3	2	2	1	3	1	13	3	2	1	1	1	1	1	1	2	1	3	0	0	1	0	0	1	2	0	0	1
E27	4	2	6	11	3	83	1	3	1	1	2	9	21	4	3	2	2	2	4	4	8	3	1	1	1	1	1	15	3	2	2	1	1	1	1	2	2	1	3	0	0	1	0	0	1	2	1	0	0
E29	1	1	4	4	3	76	1	1	2	2	4	15	27	5	5	3	3	3	4	4	7	1	2	1	1	1	1	17	2	3	2	2	1	2	3	2	2	1	0	0	0	0	0	0	1	1	1	0	0
E33	1	1	6	6	3	92	1	1	2	2	2	9	23	5	5	3	4	1	3	2	11	3	3	1	1	1	2	11	1	2	1	1	1	1	1	1	2	1	1	3	0	0	1	0	1	3	0	0	1
E39	2	2	7	8	3	76	1	2	1	2	5	17	22	3	5	3	2	0	4	5	9	2	2	1	1	1	2	12	2	1	1	1	1	1	1	2	2	1	3	1	0	0	0	0	1	2	1	0	1
E40	1	1	4	6	3	71	2	1	2	3	2	9	20	2	3	3	3	0	4	5	6	1	1	1	1	1	1	18	2	2	2	3	1	2	2	2	2	1	0	0	0	0	0	0	1	0	0	0	0
E5	2	2	2	2	3	81	2	3	1	2	3	12	20	0	4	3	4	0	4	5	6	1	1	1	1	1	1	24	3	3	2	3	3	2	3	3	2	1	0	0	0	0	0	0	1	0	0	0	0
E67	2	2	3	3	3	92	1	3	1	4	5	17	19	1	5	3	2	0	4	4	7	1	1	2	1	1	1	14	3	2	1	1	2	2	1	1	1	1	0	0	0	0	0	0	1	0	0	0	0
E68	2	2	7	5	3	74	2	1	2	1	2	9	28	4	5	3	5	2	4	5	6	1	1	1	1	1	1	16	2	2	2	2	2	2	1	2	1	1	0	0	0	0	0	0	1	0	0	0	0
E69	2	2	4	4	3	91	2	3	1	4	3	12	23	1	4	3	4	2	4	4	8	3	1	1	1	1	1	19	2	2	2	1	2	3	3	3	1	1	2	1	0	0	0	0	1	2	1	0	0
E71	2	2	4	4	3	86	2	3	1	3	2	9	26	4	5	3	5	0	4	5	6	1	1	1	1	1	1	18	2	2	2	2	2	2	2	2	2	1	0	0	0	0	0	0	1	0	0	0	0
E72	1	1	4	5	3	83	2	1	2	2	3	12	24	4	2	3	5	1	4	5	11	3	1	1	1	4	1	10	1	2	1	1	1	1	1	1	1	1	3	0	1	1	0	0	1	2	0	1	1
E8	1	1	4	3	3	85	1	1	2	2	3	12	22	5	4	3	3	1	4	2	13	3	3	3	1	2	1	11	1	2	1	1	1	1	1	2	1	1	3	0	0	1	0	1	1	2	0	0	1
E82	2	2	3	1	3	90	2	1	2	1	3	12	20	3	2	3	5	0	3	4	6	1	1	1	1	1	1	19	3	2	2	2	2	2	1	2	2	1	0	0	0	0	0	0	1	0	0	0	0
E86	1	1	5	5	3	79	2	1	2	5	2	9	25	4	4	3	5	0	4	5	7	1	1	1	1	2	1	22	3	3	2	3	2	1	3	3	3	1	0	0	0	0	0	0	1	1	1	1	0
E87	2	2	1	1	3	84	2	1	2	1	4	15	20	3	4	3	2	0	4	4	6	1	1	1	1	1	1	18	2	1	2	2	2	2	2	3	2	1	0	0	0	0	0	0	1	0	0	0	0
E90	1	1	4	4	3	82	1	1	2	3	2	9	18	2	5	3	1	0	4	3	8	2	2	1	1	1	1	12	2	2	1	2	1	1	1	1	1	1	2	1	0	0	0	0	1	2	1	0	0
E91	2	2	6	6	3	87	2	3	1	2	3	12	21	2	4	3	3	2	4	3	11	3	2	1	1	3	1	12	2	2	2	1	1	1	1	1	1	1	3	1	1	0	0	0	1	2	1	1	0
E92	4	2	6	7	3	78	2	3	1	0	2	9	20	1	3	3	4	0	4	5	7	1	1	1	1	2	1	22	3	3	2	3	2	2	3	2	2	1	0	0	0	0	#NULL!	0	1	2	1	0	0
E93	2	2	7	6	3	85	2	2	2	2	2	9	20	4	5	3	0	3	2	3	6	1	1	1	1	1	1	24	3	3	2	3	2	3	3	3	2	1	0	0	0	0	0	0	1	0	0	0	0
E96	2	2	6	12	3	75	1	1	2	0	2	9	21	2	3	3	3	2	4	5	9	2	2	1	1	2	1	15	3	2	2	1	1	1	1	2	2	1	0	0	0	0	0	0	1	2	1	0	0
E97	2	2	5	4	3	88	1	3	1	1	1	6	25	3	4	3	4	2	4	5	7	1	1	1	1	2	1	24	3	2	3	3	2	1	3	3	2	1	1	1	0	0	0	0	1	1	1	0	1
[truncated: 116 more columns]
