# Supplementary material for: Early diagnosis of mild cognitive impairment and mild dementia through basic and instrumental activities of daily living: Development of a new evaluation tool
Source: PLoS Med. 2017 Mar 14;14(3):e1002250. doi: 10.1371/journal.pmed.1002250 (PMC5349421; doi:10.1371/journal.pmed.1002250)
Supplement: S2 Dataset — (XLSX) [file pmed.1002250.s002.xlsx]

## Sheet: BIA 21032016_def_anoniem_PLOS I
IDnr	COMORBIDITIES	MEDICATION	ONDERZOEK	DIAGNOSISGROUP	AGE	GENDER	MARIETAL STATE	LIVING SITUATION	AMOUNT OF CHILDREN	EDUCATION	EDUCATION IN YEARS	LANGUAGE	INFORMANT	INFORMANT LIVING WITH PERSON OR NOT	MMSETOTAAL	MMSEORT	MMSEORR	MMSEREG	MMSEAAN	MMSEGEH	MMSETAAL	MMSEPRAXIS	KATZTOTAAL	KATZWASSEN	KATZKLEDEN	KATZVERPLAATEN	KATZTOILETBEZOEK	KATZCONTINENTIE	KATZETEN	LAWTONTOTAAL	LAWTONTELEFOON	LAWTONVERVOER	LAWTONBOODSCHAPPEN	LAWTONMAALTIJDEN	LAWTONHUISHOUDEN	LAWTONKLEINEKLUSJES	LAWTONWAS	LAWTONMEDICATIE	LAWTONGELD	BIAWASSENTP	BIAWASSENBEP	BIAWASSENCOG	BIAWASSENIP	BIAWASSENFYS	BIAWASSENSOC	BIAWASSENOMG	BIAIRWASSENTP	BIAIRWASSENBEP	BIAIRWASSENCOG
E10	1	1	2	2	91	2	3	1	1	2	9	1	2	2	22	4	3	3	3	0	4	5	7	1	1	1	1	2	1	17	2	2	2	2	2	1	1	3	2	1	0	0	0	0	0	0	1	0	0
E29	4	4	2	3	76	1	1	2	2	4	15	2	1	1	27	5	5	3	3	3	4	4	7	1	2	1	1	1	1	17	2	3	2	2	1	2	3	2	2	1	0	0	0	0	0	0	1	0	0
E30	3	4	1	1	78	2	1	2	2	4	15	1	#NULL!	#NULL!	28	5	5	3	4	2	4	5	6	1	1	1	1	1	1	25	3	3	3	3	2	3	2	3	3	1	0	0	0	0	0	0	1	0	0
E35	7	10	1	2	82	2	3	1	3	1	6	1	2	2	29	5	5	3	5	2	4	5	7	1	1	1	1	2	1	23	2	2	3	2	3	1	3	3	2	1	0	0	0	0	0	0	1	0	0
E40	4	6	1	3	71	2	1	2	3	2	9	1	1	1	20	2	3	3	3	0	4	5	6	1	1	1	1	1	1	18	2	2	2	3	1	2	2	2	2	1	0	0	0	0	0	0	1	0	0
E45	2	3	2	1	73	1	1	2	2	5	17	1	#NULL!	#NULL!	30	5	5	3	5	3	4	5	6	1	1	1	1	1	1	27	3	3	3	3	3	3	3	3	3	1	0	0	0	0	0	0	1	0	0
E75	6	10	2	2	80	2	3	1	2	3	12	2	2	2	27	5	4	3	5	1	4	5	6	1	1	1	1	1	1	25	3	2	2	3	3	3	3	3	3	1	0	0	0	0	0	0	1	0	0
E93	7	6	2	3	85	2	2	2	2	2	9	1	2	2	20	4	5	3	0	3	2	3	6	1	1	1	1	1	1	24	3	3	2	3	2	3	3	3	2	1	0	0	0	0	0	0	1	0	0
E68	7	5	1	3	74	2	1	2	1	2	9	1	2	2	28	4	5	3	5	2	4	5	6	1	1	1	1	1	1	16	2	2	2	2	2	2	1	2	1	1	0	0	0	0	0	0	1	0	0
E71	4	4	1	3	86	2	3	1	3	2	9	1	2	2	26	4	5	3	5	0	4	5	6	1	1	1	1	1	1	18	2	2	2	2	2	2	2	2	2	1	0	0	0	0	0	0	1	0	0
E114	3	5	1	2	88	1	1	2	4	2	9	2	1	1	27	5	5	3	5	1	4	4	7	2	1	1	1	1	1	22	3	3	3	2	2	3	2	2	2	1	2	0	0	1	0	0	1	2	0
E67	3	3	1	3	92	1	3	1	4	5	17	1	2	2	19	1	5	3	2	0	4	4	7	1	1	2	1	1	1	14	3	2	1	1	2	2	1	1	1	1	0	0	0	0	0	0	1	0	0
E96	6	12	2	3	75	1	1	2	0	2	9	1	2	2	21	2	3	3	3	2	4	5	9	2	2	1	1	2	1	15	3	2	2	1	1	1	1	2	2	1	0	0	0	0	0	0	1	0	0
E34	3	7	1	2	80	2	3	1	3	2	9	1	2	2	26	5	4	3	5	1	4	4	8	1	1	2	1	2	1	20	3	2	2	2	2	1	3	2	3	1	0	0	0	0	0	0	1	0	0
E92	6	7	2	3	78	2	3	1	0	2	9	1	4	2	20	1	3	3	4	0	4	5	7	1	1	1	1	2	1	22	3	3	2	3	2	2	3	2	2	1	0	0	0	0	0	0	1	0	0
E31	4	4	2	2	90	1	3	1	1	2	9	1	2	2	28	4	4	3	5	3	4	5	7	1	1	2	1	1	1	24	3	3	2	2	3	2	3	3	3	1	2	0	0	1	0	0	1	2	0
E1	1	1	3	3	86	1	1	2	3	2	9	2	1	1	23	4	5	3	1	2	4	4	9	2	2	1	1	1	1	16	1	3	2	2	1	2	1	2	2	1	1	0	1	0	0	0	1	2	1
E27	6	11	1	3	83	1	3	1	1	2	9	2	4	2	21	4	3	2	2	2	4	4	8	3	1	1	1	1	1	15	3	2	2	1	1	1	1	2	2	1	3	0	0	1	0	0	1	3	0
E36	8	10	1	2	77	1	1	2	2	2	9	1	1	1	28	5	5	3	5	1	4	5	9	3	2	1	1	1	1	10	2	1	1	1	1	1	1	1	1	1	3	0	0	1	0	0	1	3	0
E69	4	4	1	3	91	2	3	1	4	3	12	1	2	2	23	1	4	3	4	2	4	4	8	3	1	1	1	1	1	19	2	2	2	1	2	3	3	3	1	1	2	1	0	0	0	0	1	2	1
E70	2	3	2	2	82	1	1	2	1	2	9	1	1	1	27	5	5	3	5	0	4	5	7	1	1	2	1	1	1	24	3	3	3	3	2	3	1	3	3	1	1	0	0	1	0	0	1	2	0
E2	2	3	3	2	91	2	1	2	3	3	12	1	2	2	28	4	5	3	5	3	4	4	12	2	2	3	2	2	1	15	3	1	1	3	1	3	1	1	1	1	2	1	0	0	0	0	1	2	1
E38	6	8	1	2	76	2	1	2	1	3	12	2	1	1	24	4	5	3	2	2	4	5	12	3	2	1	2	3	1	15	2	2	2	1	2	2	1	2	1	1	3	1	0	0	0	0	1	3	1
E39	7	8	2	3	76	1	2	1	2	5	17	1	2	2	22	3	5	3	2	0	4	5	9	2	2	1	1	1	2	12	2	1	1	1	1	1	1	2	2	1	3	1	0	0	0	0	1	3	1
E33	6	6	2	3	92	1	1	2	2	2	9	1	1	1	23	5	5	3	4	1	3	2	11	3	3	1	1	1	2	11	1	2	1	1	1	1	1	1	2	1	1	3	0	0	1	0	1	3	1
[truncated: 244 more columns]
